# Supplementary material for: Individual and population-level risk factors for new HIV infections among adults in Eastern and Southern Africa
Source: Nat Commun. 2026 Jan 6;17:1195. doi: 10.1038/s41467-025-67966-0 (PMC12858868; doi:10.1038/s41467-025-67966-0)
Supplement: Supplementary file 3 — Supplementary Data 1-13 [file 41467_2025_67966_MOESM3_ESM.xlsx]

## Sheet: Sup mat Data 1
Supplementary Data 1: Distribution of person years by socio-demographic characteristics and sexual behaviour among the men in each study for whom there is information, as a percentage of the total time spent in each age group.
				Young men										Older men
	pooled	Karonga	Kisesa	Manicaland	Masaka	Rakai	uMkhanyakude	Kisumu	Ifakara		pooled	Karonga	Kisesa	Manicaland	Masaka	Rakai	uMkhanyakude	Kisumu	Ifakara
Education
No formal education	0.6	0.1	1.4			0.9	0.7	0.3	2.7		2.5	0.6	3.6	0		3.3	8.4	1.5	1
Primary	61.6	72.8	72.1	10.6		62	62.9	79	97.3		58.8	51.8	87.7	21		61.6	31.8	72	78.9
Secondary	36.8	26.8	26.5	88.2		35.9	34	19.9			31.7	47	8.8	73.5		22.4	38.3	22.4	20.1
Tertiary	0.9	0.2		1.2		1.2	2.4	0.9			7	0.6		5.5		12.7	21.6	4.2
Current marital status
Never married	94.6	85.3	91.7	93	94.7	89.1	99.9	95.9	98.6		24	10.4	10.8	19.5	13.2	11	87	18.1	20.3
Currently married	4.9	13.5	7.1	6.2	4.6	9.7	0.1	3.9	0.4		64.2	84.9	75.4	74	63.2	75.4	2.6	75.6	73.2
Formerly married	0.5	1.2	1.1	0.7	0.6	1.2	0	0.2	0.9		10.1	4.6	13.8	6.2	23	13	0.3	6.2	6.1
Ever married no current info	0		0	0	0.1		0	0			1.7	0.1		0.2	0.6	0.6	10.1		0.5
Number of partners in the last year
No partners	60.2	56.3	52.8	66.7	60.6	54.3	64	69.8	34.6		10.4	7.5	4.6	22.9	8	7.9	17.3	9.5	8.1
1 partner	29.5	32.4	33.8	22.2	24.8	29.4	30.1	21.7	49		63	68.8	66.3	60.3	62.5	55.1	73.5	78.6	51.9
2 partners	6.9	7.8	8.2	6.4	8	11	4.6	5.8	9.4		18.7	17.4	20	10	19.8	26.8	7.3	7.2	17.4
3+ partners	3.4	3.5	5.2	4.7	6.6	5.2	1.3	2.7	7		7.9	6.3	9.2	6.8	9.7	10.2	1.8	4.7	22.5
Had more than one partner in the last year
Yes	10.3	11.3	13.3	11.1	14.3	16.2	5.9	7.7	16.4		26.3	23.6	28.7	16.7	29.4	36.9	9.3	8.1	39.9
Had a casual partner in the last year
Yes	12.4	0.3	21.4		8	12.7	13	0.7	14.3		20.6	0.3	19.2		8.8	28.9	17.7	0.1	23.4
Had a regular partner in the last year
Yes	25.9	20	16.8		15.7	39.1	23.9	6.6	44.1		27.9	10.1	12.6		18.6	25.6	56	5	26
Age difference(s) with partners in the last year
Partner within 5 years of age	26.7	34.1	22.5	17.2	9.7	42	23.3	19	47.6		37	37.9	20.3	28.7	21.9	43.4	37	59.2	12.1
Partner 5+ years difference	3.2	2.5	11.2	7	1.3	3.2	1.7	0.8	17.6		27.4	28.9	37.4	32.1	24.5	27.2	21.1	22.7	48.1
Partner 10+ years difference	0.2	0.1	0.9	0.8	0	0.1	0.1	0			16.8	12.4	33.9	20.9	13.3	19.3	7.2	5.6	31.6
Age not known/not given	5.4	2.4		0.5	2.2	0.8	10.1	2.4			7	11.5		1.5	13.7	3	16.8	3.2
No partner in ref. period	64.5	60.8	65.5	74.5	86.8	53.8	64.7	77.9	34.8		11.8	9.2	8.3	16.9	26.6	7	17.9	9.3	8.2
Had a new partner in the last year
Yes	22.6	29.4	22.1	24.7	18.1	31.5	18.8	13.4	54.2		20	17.3	28.7	24.6	22.8	22.7	13	13.8	57.1
Coital frequency with all partners in the last year‡
Zero	10.5		2.3	30.8							6.5		0.7	11.1
<1/week	38.6		51.5	7.8				60.9	41.2		17.2		27.8	10.2				22.3	23.6
1+ times/week	50.9		46.3	61.4				39.1	58.8		76.4		71.5	78.7				77.7	76.4
Is circumcised
Yes	45.3		64.6	86.8	6.1	51.5	29.2	51.7	91.6		62.7		74.1	92.1	14.7	71.9	38.8	71.1	99.8
Condoms used consistently with all partners in the last year‡
No condom use	48.4	55.6	64.3	73.5	58.3	30.4	45.5	93.8	20.6		73.7	62.1	79.3	89.9	84	66.8	68.3	95.8	53.9
Some condom use*	42.7	39.6	28.6	26.5	41.7	34.4	54	4	61.9		23.8	34	19.5	10.1	16	28	31.6	3.5	39.2
Complete condom use**	8.9	4.9	7.1	0	0	35.2	0.5	2.2	17.5		2.4	3.9	1.2	0	0	5.1	0.1	0.6	7
Ended a partnership in the last year
Yes	12.2	13	18.9	11.2		27.5	6	2.7	8.6		15.7	18.9	20.7	11.6		21.8	6.1	2.9	28.4
‡ Condom use and coital frequency are described only for people who had at least one partner during the period covered by the survey.
* Condom use sometimes with a partner, or consistent use with some but not all partners. ** Condom use consistently with all partners

## Sheet: Sup mat Data 2
Supplementary Data 2: Distribution of person years by socio-demographic characteristics and sexual behaviour among the women in each study for whom there is information, as a percentage of the total time spent in each age group.
				Young women										Older women
	pooled	Karonga	Kisesa	Manicaland	Masaka	Rakai	uMkhanyakude	Kisumu	Ifakara		pooled	Karonga	Kisesa	Manicaland	Masaka	Rakai	uMkhanyakude	Kisumu	Ifakara
Education
No formal education	1.2	0.2	4.7	0		1.2	0.4	0.4	2		5.2	0.9	12	0.6		4.9	12.8	4.1	3
Primary	57	70.4	69.5	13.8		51.6	57	76.7	93.9		66.5	76.7	84.8	38.3		61.1	39.3	81.1	87.5
Secondary	40.6	29.2	25.8	85.7		44.7	40.1	22.2	4.1		24.3	22.3	3.2	59.8		24	30.7	13.8	7.9
Tertiary	1.2	0.2		0.5		2.5	2.5	0.7			4	0.1		1.3		10	17.2	1	1.6
Current marital status
Never married	75.1	51.3	62.6	51.8	74.5	52.5	99.6	74.1	82.2		14.8	2.8	1.4	3.9	3.9	6.5	61.8	2.4	15.2
Currently married	22.3	43.7	32.8	30.5	22.6	46	0.1	25.7	15		62.1	82.4	77.3	61.5	66.2	72.3	2.5	89.6	73.7
Formerly married	1.6	5	4.5	4.3	2.1	1.5	0	0.2	1.4		14.8	14.9	21.3	18.2	29.3	21.2	0.7	8	11
Ever married no current info	1.1	0	0.1	13.4	0.8	0	0.3	0.1	1.5		8.3	0	0	16.4	0.6	0	35.1	0	0.2
Number of partners in the last year
No partners	47.6	36.5	45.6	47.3	51.7	36.6	53.4	63.4	28.2		14.6	14.6	9.7	24.4	13.4	13.9	14.7	9.9	15.3
1 partner	50.9	62.8	51.6	51.3	46.6	59.8	46	35.2	67.7		83.6	84.9	87.8	74.2	85.1	83	84.8	89	74.3
2 partners	1.3	0.7	2.3	0.7	1.4	3.1	0.5	1.4	3.2		1.5	0.4	1.9	0.8	1.2	3	0.4	0.9	7.9
3+ partners	0.2	0	0.4	0.7	0.3	0.5	0	0	0.9		0.3	0.1	0.6	0.5	0.3	0.2	0	0.2	2.5
Had more than one partner in the last year
Yes	1.5	0.7	2.8	1.4	1.7	3.6	0.6	1.2	4.1		1.7	0.6	2.5	1.3	1.5	3.2	0.5	0.8	10.4
Had a casual partner in the last year
Yes	9.5	0.1	7.9		2.1	20.7	7	0	6.9		10.8	0.5	2.3		2.1	20.5	7.3	0.7	2.8
Had a regular partner in the last year
Yes	29.7	3.8	14		11.9	26.1	37.3	2.8	35.5		21.8	2.4	5.3		7.3	17	44.8	0.6	29.4
Age difference(s) with partners in the last year
Partner within 5 years of age	25.8	29.9	14.3	17.2	8.9	37.5	25.5	19.7	20.3		35.8	36.9	15.7	32.3	21.5	46.9	32.6	40.4	35.5
Partner 5+ years difference	12.3	15.6	21.7	19.6	5.4	13.5	10.4	7.2	37.1		23.1	22.4	47.7	26.6	16.9	18.4	20.1	26.1	31.4
Partner 10+ years difference	3.5	4.7	4.1	9.1	2	5.7	2	3.5	14.2		13.7	12.5	19	17.1	9.1	12.5	13	18.2	17.7
Age not known/not given	5.9	6.4		0.1	2.7	5.6	7.8	2.6			9.9	9.7		0.7	12.3	8.8	19.1	4.3
No partner in ref. period	52.5	43.5	59.9	53.9	81	37.6	54.3	67.1	28.4		17.5	18.5	17.6	23.2	40.2	13.5	15.2	11.1	15.4
Had a new partner in the last year
Yes	11.4	11.2	12.1	11.6	11.2	10.8	10.8	8	63.4		5.7	3.7	7.7	7.5	5.6	4.2	6.1	7	65.6
Coital frequency with all partners in the last year‡
Zero	10.7		1.6	23.3							12.7		1.8	21.9
<1/week	26.1		39.2	11				28.5	43.7		17.8		26.1	11.4				25.1	20.5
1+ times/week	63.3		59.3	65.6				71.5	56.3		69.6		72.1	66.7				74.9	79.5
Condoms used consistently with all partners in the last year‡
No condom use	56.2	59.8	73.7	93.8	80.4	61.9	41.3	96.7	31.8		82.2	80.2	92.4	90.3	95	78.9	68.5	98.5	59.5
Some condom use*	39.3	35.4	23.3	6.2	19.6	23.6	58.7	2.5	49.1		15.7	17.2	7.4	9.7	5	15.3	31.5	1.3	37.6
Complete condom use**	4.5	4.8	3	0	0	14.5	0	0.8	19.1		2.1	2.6	0.2	0	0	5.8	0	0.2	3
Ended a partnership in the last year
Yes	4.7	3.4	8.3	4.2		10.3	2.6	0.8	6.5		5.8	1.6	10.9	3.2		9.3	3.6	0.4	7.4
‡ Condom use and coital frequency are described only for people who had at least one partner during the period covered by the survey.
* Condom use sometimes with a partner, or consistent use with some but not all partners. ** Condom use consistently with all partners

## Sheet: Sup mat Data 3
Supplementary Data 3: Crude HR for HIV incidence in each study among women aged 15-24
Risk Factor	Ifakara	Karonga	Kisesa	Kisumu	Manica-land	Masaka	Rakai	uMkhan-yakude	Pooled
Education
No formal education	**	**	0.71	**	-		2.45	**	1.32
			(0.11-4.69)				(0.83-7.23)		(0.53-3.29)
Primary	1	1	1	1	1	n/a	1	1	1
Secondary	**	1.58	0.17	0.66	0.82		0.69	0.76	0.74
		(0.67-3.70)	(0.03-0.89)	(0.19-2.30)	(0.49-1.37)		(0.46-1.03)	(0.55-1.05)	(0.59-0.92)
Tertiary		**		**	**		**	0.55	0.36
								(0.15-2.05)	(0.10-1.34)
Unknown	1.49	**	0.84	1.26	**	n/a	1.28	0.94	0.98
	(0.18-12.34)		(0.15-4.70)	(0.69-2.30)			(0.69-2.37)	(0.78-1.14)	(0.83-1.15)
Urban or rural Resident
Rural			1	n/a		n/a	n/a	1	1
Urban	n/a		0.92					1.23	1.18
			(0.29-2.94)					(0.91-1.65)	(0.88-1.57)
Peri-urban			2.41					1.23	1.25
			(1.11-5.23)					(1.10-1.38)	(1.11-1.40)
<1km from road		1							1.28
									(0.73-2.27)
>1km from road		0.3							0.39
		(0.12-0.80)							(0.16-0.94)
agricultural estate					1				2.53
									(1.17-5.49)
commercial center					1.37				3.47
					(0.57-3.30)				(1.85-6.52)
roadside trading					1.03				2.61
					(0.44-2.41)				(1.46-4.67)
subsistence farming					0.61				1.55
					(0.23-1.63)				(0.73-3.29)
Moved house in the last year
No	*	1	1	1	1	1	1	1	1
Yes	*	2.24	1.07	1.99	0.57	1.57	**	1.23	1.29
		(0.87-5.80)	(0.20-5.76)	(0.94-4.18)	(0.08-3.77)	(0.61-4.04)		(0.95-1.58)	(1.04-1.60)
Calendar year (grouped)
2005-08		1	1	-	1	1	1	1	1
2009-12	1	1.29	0.54	1	0.67	1	0.73	0.92	0.9
		(0.46-3.62)	(0.20-1.44)		(0.35-1.29)	(0.48-2.07)	(0.45-1.21)	(0.78-1.07)	(0.78-1.03)
2013-16	0.56		0.57	0.55		0.58	0.77	0.72	0.7
	(0.08-4.08)		(0.19-1.70)	(0.30-1.00)		(0.19-1.73)	(0.48-1.24)	(0.62-0.83)	(0.61-0.81)
Partner acquisition rate among peers
		0.98	1.07				0.96		0.97
		(0.92-1.04)	(0.83-1.37)				(0.92-1.01)		(0.94-1.01)
Partner loss rate among peers
		1.08	1.14				1.02		1.04
		(0.94-1.25)	(0.64-2.05)				(0.93-1.12)		(0.96-1.12)
Partner acquisition rate in potential opposite sex partners
		0.99	1.06				1		1
		(0.94-1.04)	(0.85-1.32)				(0.98-1.02)		(0.98-1.02)
Partner loss rate in potential opposite sex partners
		1.01	1.19				1.01		1.01
		(0.98-1.04)	(0.71-2.00)				(0.98-1.03)		(0.99-1.03)
Current marital status
Never married		3.28	0.66	0.76	0.82	2.2	1.03	0.54	1.05
		(0.60-18.12)	(0.28-1.54)	(0.41-1.40)	(0.42-1.60)	(0.74-6.53)	(0.69-1.54)	(0.11-2.73)	(0.81-1.36)
Currently married		1	1	1	1	1	1	1	1
Formerly married		2.79	2.86	6.59	2.21	**	7.14	**	4.15
		(0.48-16.11)	(0.83-9.79)	(0.87-50.03)	(0.70-6.93)		(3.63-14.03)		(2.61-6.60)
Ever married no current info		**	**	16.34	1.02	**	86.22	**	1.11
				(2.16-123.69)	(0.41-2.54)		(11.25-661.03)		(0.56-2.18)
Not known		**	0.92	1.47		**	1.42	0.47	0.96
			(0.13-6.32)	(0.41-5.35)			(0.65-3.08)	(0.09-2.38)	(0.69-1.34)
Number of partners in the last year
No partners	3.38	1.06	0.49	0.97	0.6	0.49	0.54	0.49	0.51
	(0.30-37.81)	(0.23-4.94)	(0.11-2.29)	(0.07-13.92)	(0.10-3.47)	(0.13-1.83)	(0.25-1.16)	(0.41-0.59)	(0.43-0.60)
1 partner	1	1	1	1	1	1	1	1	1
2 partners	**	**	**	**	**	**	2.72	2.28	2.36
							(0.90-8.28)	(1.17-4.46)	(1.40-3.97)
3+ partners	**	**	**	-	**	**	**	**	**
No data	1.27	1.54	0.91	0.89	0.97	0.88	0.9	0.69	0.72
	(0.12-13.92)	(0.46-5.16)	(0.29-2.85)	(0.12-6.44)	(0.33-2.88)	(0.35-2.20)	(0.54-1.51)	(0.59-0.80)	(0.63-0.83)
Had more than one partner in the last year
No	1	1	1	1	1	1	1	1	1
Yes	**	**	**	**	**	**	3.44	2.96	3.03
							(1.28-9.23)	(1.54-5.68)	(1.83-5.02)
No data	0.81	1.52	1.15	0.75	1.15	1.23	1.09	0.94	0.97
	(0.09-7.12)	(0.58-4.02)	(0.43-3.06)	(0.22-2.54)	(0.50-2.66)	(0.56-2.71)	(0.68-1.75)	(0.82-1.08)	(0.85-1.10)
Had a casual partner in the last year
No	1	1	1	1		1	1	1	1
Yes	**	**	**	-		**	1.43	1.6	1.57
							(0.68-3.01)	(1.22-2.10)	(1.22-2.02)
No data	1.27	1.13	1.82	0.71	n/a	1.75	1.09	0.97	0.99
	(0.18-9.07)	(0.36-3.50)	(0.56-5.93)	(0.22-2.34)		(0.37-8.35)	(0.66-1.81)	(0.84-1.12)	(0.87-1.13)
Had a regular partner in the last year
No	1	1	1	1		1	1	1	1
Yes	1.15	6.83	**	**		**	2.24	1.73	1.75
	(0.12-10.98)	(0.71-65.89)					(1.20-4.19)	(1.44-2.07)	(1.48-2.08)
No data	0.76	1.2	1.7	0.7	n/a	1.98	1.33	1.18	1.2
	(0.10-5.65)	(0.34-4.24)	(0.53-5.42)	(0.21-2.29)		(0.33-11.80)	(0.77-2.27)	(1.00-1.41)	(1.02-1.41)
Age difference(s) with partners in the last year
Partner within 5 years of age	1	1	1	1	1	1	1	1	1
Partner 5+ years older/younger	0.55	**	**	**	**	2.7	1.22	1.1	1.08
	(0.03-8.84)					(0.23-32.24)	(0.48-3.10)	(0.84-1.44)	(0.84-1.40)
Partner 10+ years older/younger	1.44	6.26	**	5.62	**	**	0.57	1.5	1.39
	(0.09-23.04)	(0.51-76.31)		(0.35-89.89)			(0.09-3.41)	(0.93-2.40)	(0.90-2.14)
Age not known/not given		**		**	**	**	1.14	1.1	1.11
							(0.29-4.47)	(0.82-1.47)	(0.83-1.47)
No partner in ref period	1.46	1.23	0.57	0.49	0.8	0.42	0.48	0.51	0.52
	(0.12-17.45)	(0.15-10.20)	(0.06-5.18)	(0.03-7.44)	(0.06-10.29)	(0.05-3.80)	(0.21-1.10)	(0.42-0.63)	(0.43-0.63)
No data	0.35	1.69	1.09	0.48	1.47	0.79	0.82	0.73	0.76
	(0.03-4.18)	(0.25-11.28)	(0.15-8.06)	(0.07-3.47)	(0.21-10.29)	(0.11-5.71)	(0.45-1.49)	(0.61-0.87)	(0.64-0.89)
Prevalence of untreated infection in potential opposite sex partners
	0.95	1.08	1.04	1.08	1.09	1.07	1.02	1.02	1.02
	(0.60-1.49)	(0.76-1.52)	(0.95-1.13)	(1.00-1.17)	(1.02-1.16)	(0.90-1.26)	(0.97-1.07)	(1.01-1.03)	(1.01-1.03)
Had a new partner in the last year
No	1	1	1	1	1	1	1	1	1
Yes	0.32	3.3	**	4.95	**	**	2.46	1.75	1.8
	(0.03-3.17)	(0.55-19.89)		(0.42-57.93)			(1.12-5.39)	(1.39-2.21)	(1.44-2.24)
No data	0.35	1.67	3.31	0.84	1.23	2.48	1.15	1.03	1.06
	(0.04-2.77)	(0.59-4.77)	(0.65-16.84)	(0.17-4.06)	(0.51-2.94)	(0.37-16.59)	(0.69-1.91)	(0.89-1.18)	(0.92-1.21)
Coital frequency with all partners in the last year
Zero			**		1.53				**
					(0.15-16.01)
<1/week	1	n/a	1	1	1	n/a	n/a	n/a	1
1+ times/week	0.78		**	**	0.7				1.1
	(0.05-12.40)				(0.07-6.79)				(0.15-7.86)
No data	0.84	n/a	0.99	0.26	0.81	n/a	n/a	n/a	1.27
	(0.10-7.14)		(0.16-6.12)	(0.04-1.87)	(0.11-5.73)				(0.22-7.32)
Condoms used consistently with all partners in the last year
No partners	*	*	0.42	0.93	2.06	0.35	0.62	0.51	0.55
			(0.04-4.44)	(0.33-2.66)	(0.28-15.24)	(0.04-2.99)	(0.28-1.38)	(0.40-0.64)	(0.45-0.67)
No condom use	*	*	1	1	1	1	1	1	1
Some condom use (sometimes or some partners	*	*	**	**	**	**	1.65	1.06	1.11
							(0.73-3.74)	(0.84-1.33)	(0.90-1.37)
Complete condom use (all partners=always)	*	*	**	**			1.64	**	1.19
							(0.60-4.44)		(0.49-2.91)
Not sure- 6+ptnrs or missing data	*	*	-	**	**			**	**
No data	*	*	1.43	0.6	2.13	0.69	1.03	0.7	0.74
			(0.27-7.59)	(0.23-1.55)	(0.32-14.39)	(0.15-3.25)	(0.57-1.84)	(0.57-0.86)	(0.61-0.88)
Ended a partnership in the last year
No	1	1	1	1	1		1	1	1
Yes	**	7.3	**	**	**		2.53	1.52	1.64
		(1.08-49.17)					(0.95-6.76)	(0.99-2.33)	(1.15-2.35)
No data	0.85	1.74	1.8	0.72	1.14	n/a	1.08	0.94	0.97
	(0.10-7.38)	(0.63-4.79)	(0.53-6.15)	(0.22-2.35)	(0.51-2.55)		(0.67-1.76)	(0.82-1.08)	(0.85-1.10)
** no seroconversions observed; - no person years observed in that category; * model could not be fitted

## Sheet: Sup mat Data 4
Supplementary Data 4: Crude HR for HIV incidence in each study among women aged 25-49
Risk Factor	Ifakara	Karonga	Kisesa	Kisumu	Manica-land	Masaka	Rakai	uMkhan-yakude	Pooled
Education
No formal education	**	**	0.83	0.91	**		1.27	1.13	1.09
			(0.40-1.73)	(0.19-4.33)			(0.70-2.32)	(0.50-2.59)	(0.75-1.60)
Primary	1	1	1	1	1	n/a	1	1	1
Secondary	**	0.84	1.05	1.36	2.01		1.03	1.27	1.29
		(0.37-1.89)	(0.33-3.34)	(0.71-2.62)	(1.29-3.12)		(0.73-1.46)	(0.66-2.44)	(1.05-1.59)
Tertiary	**	**		2.34	1.34		0.4	0.71	0.62
				(0.40-13.77)	(0.21-8.44)		(0.19-0.84)	(0.29-1.76)	(0.37-1.02)
Unknown	0.6	**	0.63	1.13	1.96	n/a	0.79	0.82	0.91
	(0.17-2.07)		(0.20-1.96)	(0.78-1.62)	(0.63-6.09)		(0.46-1.36)	(0.52-1.28)	(0.73-1.12)
Urban or rural Resident
Rural			1	n/a		n/a	n/a	1	1
Urban	n/a		1.55					1.24	1.35
			(0.94-2.55)					(0.82-1.87)	(0.99-1.85)
Peri-urban			1.3					1.29	1.29
			(0.76-2.20)					(1.08-1.52)	(1.10-1.51)
<1km from road		1							1.29
									(0.83-2.02)
>1km from road		0.3							0.39
		(0.15-0.62)							(0.21-0.75)
agricultural estate					1				1.91
									(1.19-3.04)
commercial center					1.66				3.16
					(0.98-2.79)				(2.11-4.71)
roadside trading					0.92				1.76
					(0.55-1.55)				(1.18-2.62)
subsistence farming					0.64				1.23
					(0.36-1.14)				(0.77-1.96)
Moved house in the last year
No	1	1	1	1	1	1	1	1	1
Yes	5.27	1.28	2.23	1.3	1.56	2.67	2.6	1.78	1.84
	(0.69-40.40)	(0.33-4.93)	(0.97-5.13)	(0.64-2.64)	(0.44-5.56)	(1.43-4.99)	(0.89-7.59)	(1.32-2.41)	(1.47-2.31)
Calendar year (grouped)
2005-08		1	1		1	1	1	1	1
2009-12	1	0.76	0.92	1	0.69	1.26	0.78	1.18	0.85
		(0.35-1.66)	(0.54-1.56)		(0.46-1.03)	(0.71-2.25)	(0.54-1.13)	(0.95-1.46)	(0.70-1.04)
2013-16	0.96		0.78	0.58		0.95	0.59	1.28	0.6
	(0.13-7.16)		(0.40-1.49)	(0.40-0.84)		(0.44-2.05)	(0.40-0.87)	(1.03-1.58)	(0.46-0.78)
2005-08 uMkhanyakude									0.78
									(0.63-0.97)
2009-12 uMkhanyakude									0.92
									(0.74-1.15)
2013-16s_6 1o									**
Partner acquisition rate among peers
		1.04	0.99				1.06		1.04
		(0.98-1.11)	(0.84-1.17)				(1.00-1.13)		(1.00-1.09)
Partner loss rate among peers
		0.99	1.01				1.05		1.03
		(0.87-1.13)	(0.79-1.30)				(0.96-1.16)		(0.96-1.10)
Partner acquisition rate in potential opposite sex partners
		1.05	0.99				1.02		1.03
		(1.00-1.10)	(0.92-1.07)				(1.01-1.04)		(1.01-1.04)
Partner loss rate in potential opposite sex partners
		0.99	1				1.02		1
		(0.98-1.00)	(0.89-1.12)				(1.00-1.05)		(0.99-1.01)
Current marital status
Never married	6.04	2.94	3.11	2.95	1.49	2.12	2.85	1.75	2.51
	(1.68-21.70)	(0.37-23.13)	(0.94-10.26)	(1.52-5.72)	(0.61-3.64)	(0.66-6.79)	(1.82-4.45)	(0.95-3.24)	(1.96-3.22)
Currently married	1	1	1	1	1	1	1	1	1
Formerly married	3.03	1.2	1.48	2.27	1.92	2.15	2.43	1.65	2.13
	(0.56-16.33)	(0.56-2.56)	(0.89-2.47)	(1.44-3.57)	(1.26-2.91)	(1.30-3.55)	(1.78-3.31)	(0.55-5.02)	(1.79-2.53)
Ever married no current info	**	-	**	**	0.98	5.51	**	0.57	0.86
					(0.57-1.69)	(1.09-27.90)		(0.30-1.08)	(0.64-1.15)
Not known	11.99	-	-	**	-	**	1.56	1.55	2.21
	(1.35-106.34)						(0.38-6.32)	(0.79-3.05)	(1.51-3.22)
Number of partners in the last year
No partners	*	**	1.68	**	1.01	2.05	0.98	0.53	0.85
			(0.43-6.64)		(0.40-2.55)	(0.78-5.42)	(0.43-2.23)	(0.29-0.94)	(0.60-1.22)
1 partner	*	1	1	1	1	1	1	1	1
2 partners	*	**	**	**	**	**	4.07	**	3.15
							(1.78-9.30)		(1.69-5.88)
3+ partners	*	**	**	**	**	**	**	**	**
No data	*	1	1.01	1.13	0.96	1.07	1.01	0.87	0.93
		(0.48-2.06)	(0.56-1.83)	(0.31-4.16)	(0.58-1.61)	(0.58-1.96)	(0.69-1.47)	(0.71-1.06)	(0.80-1.08)
Had more than one partner in the last year
No	1	1	1	1	1	1	1	1	1
Yes	**	**	**	**	**	**	4.39	**	3.15
							(2.01-9.59)		(1.77-5.60)
No data	0.3	0.98	0.93	1.04	0.96	0.86	1	0.93	0.94
	(0.04-2.27)	(0.49-1.97)	(0.53-1.65)	(0.42-2.58)	(0.59-1.55)	(0.49-1.52)	(0.70-1.45)	(0.76-1.12)	(0.81-1.09)
Had a casual partner in the last year
No	1	1	1	1		1	1	1	1
Yes	**	**	**	**		8.14	1.03	1.36	1.27
						(0.94-70.14)	(0.54-1.97)	(0.80-2.31)	(0.86-1.88)
No data	0.24	0.52	1.13	0.98	n/a	1.16	0.91	0.94	0.93
	(0.03-1.74)	(0.25-1.09)	(0.58-2.22)	(0.41-2.36)		(0.45-2.96)	(0.62-1.35)	(0.77-1.15)	(0.79-1.09)
Had a regular partner in the last year
No	1	1	1	1		1	1	1	1
Yes	**	**	**	**		**	4.17	2.32	2.34
							(2.45-7.11)	(1.65-3.27)	(1.82-3.01)
No data	0.2	0.52	1.13	1.02	n/a	1.01	1.4	1.46	1.3
	(0.03-1.58)	(0.25-1.08)	(0.56-2.27)	(0.41-2.49)		(0.42-2.44)	(0.91-2.15)	(1.08-1.97)	(1.06-1.59)
Age difference(s) with partners in the last year
Partner within 5 years of age	*	1	1	1	1	1	1	1	1
Partner 5+ years older/younger	*	0.8	1.13	**	0.83	**	0.44	0.96	0.81
		(0.20-3.21)	(0.18-6.95)		(0.23-2.97)		(0.17-1.14)	(0.63-1.46)	(0.58-1.11)
Partner 10+ years older/younger	*	0.57	**	**	0.97	**	0.74	0.59	0.65
		(0.07-4.41)			(0.23-4.08)		(0.32-1.74)	(0.32-1.09)	(0.41-1.01)
Age not known/not given	*	1.42		**	**	0.59	1.24	1.01	1.07
		(0.29-6.91)				(0.06-6.14)	(0.54-2.83)	(0.66-1.53)	(0.75-1.52)
No partner in ref period	*	0.66	1.76	**	1.27	1.25	0.63	0.43	0.69
		(0.12-3.63)	(0.21-14.57)		(0.37-4.41)	(0.26-6.01)	(0.24-1.61)	(0.22-0.84)	(0.46-1.03)
No data	*	0.6	1.05	1.21	1.22	0.68	0.71	0.77	0.78
		(0.24-1.55)	(0.20-5.46)	(0.19-7.63)	(0.49-3.05)	(0.19-2.53)	(0.47-1.09)	(0.57-1.03)	(0.63-0.96)
Prevalence of untreated infection in potential opposite sex partners
	0.96	0.95	1.02	1.03	1.03	0.97	1.06	1.05	1.05
	(0.62-1.51)	(0.70-1.31)	(0.94-1.11)	(0.95-1.12)	(0.99-1.07)	(0.85-1.11)	(1.01-1.10)	(1.04-1.06)	(1.03-1.06)
Had a new partner in the last year
No	1	1	1	1	1	1	1	1	1
Yes	2.04	2.07	**	**	2.4	**	4.59	2.13	2.52
	(0.52-8.01)	(0.28-15.06)			(0.79-7.29)		(2.21-9.54)	(1.28-3.55)	(1.75-3.64)
No data	2.7	0.71	1.06	1.17	1.08	1.11	1	0.89	0.94
	(0.56-13.02)	(0.35-1.46)	(0.48-2.37)	(0.37-3.76)	(0.63-1.84)	(0.45-2.73)	(0.69-1.44)	(0.73-1.09)	(0.80-1.10)
Coital frequency with all partners in the last year
Zero			**		0.72				0.58
					(0.20-2.63)				(0.13-2.64)
<1/week	1	n/a	1	1	1	n/a	n/a	n/a	1
1+ times/week	**		1.21	0.41	0.62				0.74
			(0.18-8.17)	(0.04-4.66)	(0.20-1.92)				(0.29-1.92)
No data	**	n/a	1.08	0.65	0.72	n/a	n/a	n/a	0.81
			(0.22-5.30)	(0.12-3.53)	(0.25-2.02)				(0.35-1.85)
Condoms used consistently with all partners in the last year
No partners	*	0.26	2.35	1.76	2.52	1.99	1.13	*	1.26
		(0.06-1.14)	(0.52-10.63)	(0.78-3.94)	(0.91-7.01)	(0.57-6.92)	(0.48-2.62)		(0.93-1.69)
No condom use	*	1	1	1	1	1	1	*	1
Some condom use -sometimes or some partners	*	0.67	**	**	**	**	2.76	*	2.59
		(0.09-4.99)					(1.48-5.16)		(2.02-3.33)
Complete condom use -all partners=always	*	**	**	**			1.01	*	0.99
							(0.23-4.41)		(0.24-4.10)
Not sure- 6+ptnrs or missing data	*	0.41	**	**	1.56	-	**	*	1.14
		(0.11-1.58)			(0.34-7.22)				(0.54-2.38)
No data	*	0.53	1.38	0.92	1.84	1.25	1.15	*	1.19
		(0.23-1.21)	(0.65-2.91)	(0.57-1.50)	(0.70-4.84)	(0.42-3.72)	(0.75-1.78)		(0.99-1.42)
Ended a partnership in the last year
No	1	1	1	1	1		1	1	1
Yes	**	**	**	**	**		3.26	1.03	1.44
							(1.28-8.27)	(0.43-2.47)	(0.91-2.26)
No data	0.22	1	1.11	1.05	0.95	n/a	0.96	0.92	0.94
	(0.03-1.59)	(0.50-2.00)	(0.56-2.19)	(0.43-2.61)	(0.58-1.55)		(0.67-1.39)	(0.75-1.11)	(0.81-1.10)
** no seroconversions observed; - no person years observed in that category; * model could not be fitted

## Sheet: Sup mat Data 5
Supplementary Data 5: Crude HR for HIV incidence in each study among men aged 15-24
Risk Factor	Ifakara	Karonga	Kisesa	Kisumu	Manica-land	Masaka	Rakai	uMkhan-yakude	Pooled
Education
No formal education	**	**	**	**			1.81	1.51	1.66
							(0.25-13.19)	(0.21-10.93)	(0.45-6.09)
Primary	1	1	1	1	1	n/a	1	1	1
Secondary		0.4	0.3	0.51	1.07		0.55	0.9	0.71
		(0.05-3.20)	(0.05-1.92)	(0.08-3.22)	(0.16-7.34)		(0.28-1.09)	(0.53-1.54)	(0.48-1.03)
Tertiary		**		**	**		**	1.87	1.21
								(0.61-5.71)	(0.40-3.61)
Unknown	**	**	**	0.86	**	n/a	1.04	0.77	0.75
				(0.42-1.79)			(0.43-2.54)	(0.57-1.04)	(0.58-0.96)
Urban or rural Resident
Rural			1	n/a		n/a	n/a	1	1
Urban	n/a		1.13					1.88	1.79
			(0.30-4.25)					(1.15-3.06)	(1.13-2.83)
Peri-urban			0.48					1.75	1.69
			(0.06-3.62)					(1.40-2.18)	(1.36-2.10)
<1km from road		1							1.03
									(0.29-3.58)
>1km from road		0.99							1.02
		(0.24-4.16)							(0.32-3.21)
agricultural estate					1				1.52
									(0.22-10.52)
commercial center					2.02				3.08
					(0.25-16.41)				(0.81-11.71)
roadside trading					1.83				2.79
					(0.26-12.81)				(1.01-7.73)
subsistence farming					1.27				1.94
					(0.14-11.24)				(0.49-7.72)
Moved house in the last year
No	1	1	1	1	1	1	1	1	1
Yes	**	1.46	**	0.7	2.29	2.7	1.68	1.79	1.68
		(0.18-11.48)		(0.13-3.74)	(0.29-17.87)	(0.48-15.02)	(0.26-11.02)	(1.09-2.94)	(1.11-2.55)
Calendar year (grouped)
2005-08	*	1	1	-	1	1	1	1	1
2009-12	*	2.23	0.41	1	0.33	3.57	0.75	1.02	0.99
		(0.28-17.59)	(0.08-2.08)		(0.08-1.33)	(0.56-22.99)	(0.39-1.44)	(0.76-1.37)	(0.77-1.26)
2013-16	*		0.26	0.32		**	0.31	0.82	0.67
			(0.04-1.99)	(0.14-0.70)			(0.13-0.73)	(0.60-1.11)	(0.50-0.89)
Partner acquisition rate among peers
		0.99	1.11				1.02		1.01
		(0.95-1.04)	(0.90-1.37)				(1.00-1.03)		(1.00-1.03)
Partner loss rate among peers
		1	1.05				1.02		1.01
		(0.94-1.06)	(0.84-1.30)				(0.99-1.04)		(0.99-1.04)
Partner acquisition rate in potential opposite sex partners
		0.84	0.44				0.91		0.9
		(0.47-1.48)	(0.07-2.70)				(0.73-1.14)		(0.74-1.09)
Partner loss rate in potential opposite sex partners
		1.86	0.45				0.78		0.82
		(0.14-24.19)	(0.04-5.86)				(0.53-1.13)		(0.59-1.14)
Current marital status
Never married	*	0.52	0.23	0.78	0.34	0.41	0.26	*	0.32
		(0.06-4.43)	(0.04-1.48)	(0.13-4.72)	(0.06-1.75)	(0.05-3.11)	(0.14-0.49)		(0.20-0.51)
Currently married	*	1	1	1	1	1	1	*	1
Formerly married	*	1.76	**	**	**	**	1.6	*	1.6
		(0.16-19.11)					(0.40-6.37)		(0.55-4.68)
Ever married no current info	*	**	**	**	**	**		*	**
Not known	*	**	**	1.25	**	**	0.17	*	0.45
				(0.11-14.30)			(0.03-1.00)		(0.25-0.81)
Number of partners in the last year
No partners	*	0.61	**	1.13	0.39	0.11	0.94	0.61	0.62
		(0.08-4.63)		(0.12-10.57)	(0.03-5.97)	(0.01-0.98)	(0.27-3.21)	(0.41-0.93)	(0.43-0.91)
1 partner	*	1	1	1	1	1	1	1	1
2 partners	*	**	**	**	**	1.81	1.94	1.59	1.71
						(0.31-10.55)	(0.36-10.59)	(0.79-3.23)	(0.94-3.10)
3+ partners	*	**	**	**	**	**	2.78	1.83	1.82
							(0.52-14.70)	(0.60-5.53)	(0.77-4.27)
No data	*	0.44	1.61	0.28	0.8	0.15	1.17	1.01	0.96
		(0.06-2.98)	(0.22-11.71)	(0.04-2.06)	(0.09-7.33)	(0.03-0.64)	(0.37-3.74)	(0.70-1.45)	(0.68-1.34)
Had more than one partner in the last year
No	*	1	1	1	1	1	1	1	1
Yes	*	**	**	**	**	4.54	2.29	2.25	2.32
						(0.76-27.11)	(0.81-6.46)	(1.27-3.98)	(1.46-3.70)
No data	*	0.58	2.63	0.28	1.51	0.6	1.19	1.36	1.27
		(0.13-2.58)	(0.45-15.18)	(0.09-0.83)	(0.26-8.61)	(0.12-3.10)	(0.58-2.42)	(1.04-1.77)	(1.00-1.61)
Had a casual partner in the last year
No	*	1	1	1		1	1	1	1
Yes	*	**	**	**		11.69	0.99	1.46	1.42
						(0.73-186.66)	(0.21-4.75)	(0.89-2.38)	(0.91-2.22)
No data	*	1.35	3.04	0.29	n/a	0.95	0.98	1.34	1.25
		(0.16-11.32)	(0.42-22.16)	(0.10-0.82)		(0.12-7.74)	(0.51-1.89)	(1.03-1.75)	(0.99-1.59)
Had a regular partner in the last year
No	*	1	1	1		1	1	1	1
Yes	*	**	**	**		**	1.18	1.73	1.55
							(0.45-3.09)	(1.16-2.56)	(1.09-2.22)
No data	*	0.98	2.34	0.29	n/a	0.46	1.05	1.49	1.35
		(0.12-8.07)	(0.36-15.39)	(0.10-0.84)		(0.10-2.20)	(0.51-2.15)	(1.12-1.97)	(1.05-1.74)
Age difference(s) with partners in the last year
Partner within 5 years of age	*	1	1	1	1	1	1	1	1
Partner 5+ years older/younger	*	**	**	**	**	**	**	1.58	1.29
								(0.45-5.50)	(0.44-3.79)
Partner 10+ years older/younger	*	**	**	-	**	-	**	**	**
Age not known/not given	*	**		**	**	4.1	**	1.03	1.01
						(0.26-65.27)		(0.57-1.87)	(0.58-1.79)
No partner in ref period	*	0.62	0.36	0.8	0.24	0.1	0.61	0.58	0.57
		(0.08-4.62)	(0.02-5.90)	(0.08-7.58)	(0.02-3.85)	(0.01-1.62)	(0.24-1.56)	(0.38-0.90)	(0.39-0.83)
No data	*	0.41	1.33	0.2	0.77	0.21	0.8	0.95	0.89
		(0.06-2.79)	(0.17-10.13)	(0.03-1.48)	(0.10-5.94)	(0.03-1.71)	(0.36-1.78)	(0.65-1.39)	(0.64-1.24)
Prevalence of untreated infection in potential opposite sex partners
	0.67	1.68	1.3	0.96	1.03	1.43	1.21	1.07	1.07
	(0.11-3.97)	(0.19-15.22)	(0.97-1.75)	(0.84-1.10)	(0.93-1.14)	(1.03-1.97)	(1.09-1.34)	(1.05-1.09)	(1.05-1.09)
Had a new partner in the last year
No	*	1	1	1	1	1	1	1	1
Yes	*	0.94	**	**	**	5.04	0.83	1.61	1.49
		(0.10-8.81)				(0.32-79.84)	(0.25-2.79)	(1.08-2.40)	(1.03-2.15)
No data	*	0.5	3.27	0.22	1.74	0.85	0.98	1.39	1.29
		(0.10-2.65)	(0.43-25.12)	(0.08-0.67)	(0.26-11.53)	(0.10-6.87)	(0.48-2.00)	(1.05-1.85)	(1.00-1.65)
Coital frequency with all partners in the last year
Zero			**		0.22				**
					(0.01-3.59)
<1/week	1	n/a	1	1	1	n/a	n/a	n/a	1
1+ times/week	**		**	**	0.25				**
					(0.02-3.61)
No data	**	n/a	**	0.23	0.22	n/a	n/a	n/a	**
				(0.03-1.64)	(0.03-1.55)
Is circumcised
Not	*		1	1	1	1	1	1	1
Circumcised	*		2.3	0.11	0.21	**	0.3	0.25	0.36
			(0.25-21.24)	(0.01-0.89)	(0.01-3.08)		(0.08-1.07)	(0.07-0.85)	(0.20-0.66)
no information	*	n/a	3.91	1.27	0.14	0.77	1.24	1.43	1.36
			(0.48-31.57)	(0.59-2.72)	(0.02-1.04)	(0.20-3.02)	(0.64-2.43)	(1.02-1.99)	(1.04-1.77)
Condoms used consistently with all partners in the last year
No partners	*	*	0.4	0.64	0.15	0.11	0.5	0.56	0.57
			(0.03-5.71)	(0.20-2.05)	(0.01-2.23)	(0.01-1.93)	(0.14-1.81)	(0.37-0.86)	(0.39-0.83)
No condom use	*	*	1	1	1	1	1	1	1
Some condom use -sometimes or some partners	*	*	**	**	**	1.39	0.57	0.92	0.86
						(0.09-22.81)	(0.10-3.20)	(0.55-1.54)	(0.54-1.36)
Complete condom use -all partners=always	*	*	**	**			0.62	**	0.83
							(0.11-3.54)		(0.23-2.91)
Not sure- 6+ptnrs or missing data	*	*	**	**	0.43	**	**	**	1.96
					(0.03-6.86)				(0.57-6.66)
No data	*	*	1.14	0.27	0.22	0.18	0.61	0.92	0.81
			(0.15-8.87)	(0.08-0.85)	(0.03-1.82)	(0.02-1.43)	(0.19-1.99)	(0.63-1.36)	(0.58-1.14)
Ended a partnership in the last year
No	*	1	1	1	1		1	1	1
Yes	*	**	**	**	**		1.07	1.18	1.3
							(0.29-3.89)	(0.59-2.36)	(0.76-2.21)
No data	*	0.55	3.38	0.37	1.58	n/a	0.99	1.26	1.2
		(0.12-2.51)	(0.44-25.98)	(0.11-1.26)	(0.27-9.26)		(0.51-1.93)	(0.97-1.64)	(0.95-1.52)
** no seroconversions observed; - no person years observed in that category; * model could not be fitted

## Sheet: Sup Mat Data 6
Supplementary Data 6: Crude HR for HIV incidence in each study among men aged 25-49
Risk Factor	Ifakara	Karonga	Kisesa	Kisumu	Manica-land	Masaka	Rakai	uMkhan-yakude	Pooled
Education
No formal education	109.05	**	1.88	2.27	**		0.63	0.75	1.39
	(3.09-3854.46)		(0.58-6.06)	(0.30-16.99)			(0.19-2.06)	(0.20-2.80)	(0.76-2.56)
Primary	1	1	1	1	1	n/a	1	1	1
Secondary	**	0.69	0.38	1.66	1.28		0.59	1.42	1.2
		(0.30-1.59)	(0.07-2.22)	(0.76-3.61)	(0.68-2.39)		(0.36-0.96)	(0.72-2.80)	(0.96-1.51)
Tertiary		**		**	1.25		0.42	0.91	0.96
					(0.40-3.94)		(0.21-0.85)	(0.39-2.12)	(0.61-1.48)
Unknown	0.19	**	1.04	0.86	**	n/a	0.97	0.77	1.45
	(0.01-3.01)		(0.32-3.41)	(0.47-1.56)			(0.59-1.57)	(0.45-1.33)	(1.20-1.74)
Urban or rural Resident
Rural			1	n/a		n/a	n/a	1	1
Urban	n/a		0.58					1.66	1.29
			(0.21-1.60)					(0.94-2.91)	(0.82-2.01)
Peri-urban			0.63					1.48	2.8
			(0.27-1.46)					(1.14-1.92)	(2.24-3.51)
<1km from road		1							0.58
									(0.33-1.01)
>1km from road		0.6							0.35
		(0.26-1.36)							(0.19-0.65)
agricultural estate					1				1.9
									(1.29-2.80)
commercial center					1.03				1.95
					(0.60-1.76)				(1.31-2.92)
roadside trading					0.55				1.04
					(0.29-1.04)				(0.60-1.79)
subsistence farming					0.52				0.98
					(0.27-1.01)				(0.56-1.73)
Moved house in the last year
No	1	1	1	1	1	1	1	1	1
Yes	**	1.42	1.06	1.04	1.02	1.49	1.47	1.35	1.3
		(0.28-7.11)	(0.21-5.24)	(0.33-3.28)	(0.16-6.30)	(0.73-3.05)	(0.31-6.97)	(0.85-2.13)	(0.94-1.81)
Calendar year (grouped)
2005-08		1	1		1	1	1	1	1
2009-12	1	0.75	1.11	1	0.68	1.23	0.65	0.97	0.81
		(0.29-1.93)	(0.52-2.37)		(0.41-1.13)	(0.68-2.23)	(0.42-1.00)	(0.68-1.38)	(0.66-0.99)
2013-16	0.26		0.93	0.5		0.86	0.41	0.84	0.64
	(0.02-2.87)		(0.36-2.42)	(0.28-0.88)		(0.34-2.16)	(0.25-0.65)	(0.59-1.21)	(0.51-0.80)
Partner acquisition rate among peers
		1	1.02				1.03		1.03
		(0.97-1.03)	(0.96-1.08)				(1.01-1.04)		(1.01-1.04)
Partner loss rate among peers
		1	1.03				1.03		1
		(0.99-1.01)	(0.94-1.12)				(1.01-1.05)		(0.99-1.00)
Partner acquisition rate in potential opposite sex partners
		0.91	1.06				1.1		1.08
		(0.78-1.06)	(0.59-1.89)				(1.03-1.17)		(1.03-1.14)
Partner loss rate in potential opposite sex partners
		0.87	0.6				1.09		1.15
		(0.59-1.29)	(0.20-1.80)				(0.92-1.30)		(1.01-1.30)
Current marital status
Never married	*	**	0.67	1.14	0.61	1.38	1.51	1.16	2.67
			(0.19-2.34)	(0.61-2.16)	(0.29-1.28)	(0.62-3.06)	(0.93-2.45)	(0.51-2.62)	(2.26-3.15)
Currently married	*	1	1	1	1	1	1	1	1
Formerly married	*	1.03	1.37	1.18	2.55	1.44	1.3	**	1.47
		(0.44-2.41)	(0.60-3.12)	(0.43-3.27)	(1.38-4.70)	(0.76-2.75)	(0.81-2.10)		(1.12-1.94)
Ever married no current info	*	**			5.12	**	**	0.42	1.45
					(0.71-37.05)			(0.15-1.17)	(0.78-2.68)
Not known	*	**		**		**	1.47	1.02	3.05
							(0.32-6.69)	(0.39-2.63)	(1.87-4.97)
Number of partners in the last year
No partners	*	**	**	**	0.86	**	**	0.49	0.75
					(0.20-3.73)			(0.20-1.21)	(0.39-1.46)
1 partner	*	1	1	1	1	1	1	1	1
2 partners	*	3	1.39	**	**	1.44	1.75	1.33	1.15
		(0.36-25.25)	(0.24-7.96)			(0.47-4.44)	(0.83-3.72)	(0.58-3.04)	(0.75-1.75)
3+ partners	*	10.65	**	**	2.58	**	3.07	1.52	1.55
		(1.73-65.61)			(0.51-13.03)		(1.36-6.93)	(0.29-7.84)	(0.94-2.56)
No data	*	2.5	1.18	1.26	1.2	0.94	1.25	0.74	0.94
		(0.53-11.87)	(0.44-3.18)	(0.19-8.23)	(0.55-2.60)	(0.45-1.95)	(0.68-2.30)	(0.53-1.04)	(0.74-1.21)
Had more than one partner in the last year
No	*	1	1	1	1	1	1	1	1
Yes	*	5.09	1.24	**	2.14	1.28	2.22	1.53	1.32
		(1.03-25.24)	(0.28-5.48)		(0.69-6.61)	(0.46-3.53)	(1.17-4.23)	(0.73-3.20)	(0.94-1.86)
No data	*	2.44	1.13	2.24	1.23	0.97	1.3	0.81	0.98
		(0.56-10.57)	(0.43-2.99)	(0.32-15.56)	(0.62-2.47)	(0.47-2.01)	(0.73-2.33)	(0.59-1.11)	(0.78-1.23)
Had a casual partner in the last year
No	*	1	1	1		1	1	1	1
Yes	*	**	**	-		**	1.57	1.3	1.38
							(0.78-3.17)	(0.70-2.41)	(0.91-2.11)
No data	*	1.18	1	2.04	n/a	1.69	1.05	0.81	0.84
		(0.32-4.37)	(0.37-2.71)	(0.32-13.12)		(0.41-6.91)	(0.62-1.79)	(0.59-1.12)	(0.66-1.07)
Had a regular partner in the last year
No	*	1	1	1		1	1	1	1
Yes	*	**	**	**		9.94	2.4	1.69	3.17
						(0.81-122.23)	(1.26-4.56)	(0.95-2.99)	(2.18-4.59)
No data	*	1.1	1.06	1.94	n/a	3.96	1.22	1.07	1.25
		(0.30-4.07)	(0.38-2.90)	(0.30-12.47)		(0.55-28.52)	(0.71-2.09)	(0.64-1.78)	(0.93-1.69)
Age difference(s) with partners in the last year
Partner within 5 years of age	*	1	1	1	1	1	1	1	1
Partner 5+ years older/younger	*	0.93	1.28	**	1.12	**	1.12	0.8	0.85
		(0.09-9.90)	(0.10-15.74)		(0.13-9.30)		(0.52-2.41)	(0.43-1.50)	(0.55-1.31)
Partner 10+ years older/younger	*	**	1.55	**	1.93	**	0.59	0.59	0.65
			(0.15-16.15)		(0.25-14.60)		(0.19-1.83)	(0.17-2.03)	(0.36-1.16)
Age not known/not given	*	2.46		**	**	**	**	0.63	1.07
		(0.22-27.66)						(0.29-1.37)	(0.54-2.11)
No partner in ref period	*	**	**	**	**	**	**	0.4	0.63
								(0.16-1.00)	(0.31-1.27)
No data	*	1.74	1.27	1.45	1.77	1.32	0.87	0.57	0.73
		(0.37-8.13)	(0.17-9.30)	(0.20-10.46)	(0.33-9.35)	(0.18-9.70)	(0.46-1.66)	(0.38-0.86)	(0.54-0.98)
Prevalence of untreated infection in potential opposite sex partners
	0.89	1.13	1.01	1.03	1.01	1.01	1.08	1.01	1.06
	(0.49-1.63)	(0.85-1.52)	(0.90-1.13)	(0.94-1.14)	(0.98-1.05)	(0.87-1.18)	(1.03-1.13)	(0.99-1.03)	(1.05-1.07)
Had a new partner in the last year
No	*	1	1	1	1	1	1	1	1
Yes	*	2.39	**	**	1	**	2.64	1.64	1.48
		(0.39-14.77)			(0.29-3.51)		(1.22-5.70)	(0.92-2.94)	(1.00-2.19)
No data	*	1.96	1	2.02	0.97	3.23	1.25	0.94	0.79
		(0.54-7.10)	(0.29-3.44)	(0.28-14.54)	(0.50-1.91)	(0.45-23.04)	(0.69-2.25)	(0.69-1.28)	(0.63-1.00)
Coital frequency with all partners in the last year
Zero			**		1.75				**
					(0.17-17.82)
<1/week	1	n/a	1	1	1	n/a	n/a	n/a	1
1+ times/week	**		0.97	0.32	1.52				1.65
			(0.09-10.84)	(0.02-4.90)	(0.21-10.98)				(0.28-9.63)
No data	**	n/a	1.32	0.48	2.05	n/a	n/a	n/a	1.77
			(0.19-9.18)	(0.07-3.42)	(0.31-13.69)				(0.34-9.29)
Is circumcised
Not	*		1	1	1	1	1	1	1
Circumcised	*		1.34	0.66	0.84	0.84	0.68	0.89	0.88
			(0.44-4.05)	(0.26-1.66)	(0.11-6.68)	(0.10-7.11)	(0.34-1.38)	(0.41-1.91)	(0.61-1.27)
no information	*	n/a	1.84	0.68	1.14	3.33	1.36	1.22	1.65
			(0.62-5.49)	(0.32-1.47)	(0.16-8.17)	(1.36-8.14)	(0.75-2.45)	(0.76-1.96)	(1.23-2.22)
Condoms used consistently with all partners in the last year
No partners	*	1.52	**	1.77	2.04	1.43	**	0.79	0.93
		(0.19-12.00)		(0.50-6.26)	(0.58-7.13)	(0.14-14.75)		(0.34-1.86)	(0.59-1.48)
No condom use	*	1	1	1	1	1	1	1	1
Some condom use -sometimes or some partners	*	1.18	**	**	**	**	1.38	1.82	1.92
		(0.10-14.48)					(0.68-2.81)	(1.13-2.93)	(1.36-2.70)
Complete condom use -all partners=always	*	**	**	**			1.62	**	1.05
							(0.43-6.19)		(0.31-3.55)
Not sure- 6+ptnrs or missing data	*	0.69	**	**	1.69	**	**	**	0.56
		(0.08-6.10)			(0.33-8.73)				(0.22-1.43)
No data	*	1.34	1.09	0.93	1.66	2.31	0.97	1.06	0.92
		(0.23-7.78)	(0.35-3.40)	(0.42-2.06)	(0.56-4.93)	(0.39-13.72)	(0.58-1.64)	(0.73-1.53)	(0.71-1.18)
Ended a partnership in the last year
No	*	1	1	1	1		1	1	1
Yes	*	3.18	1.49	**	0.96		1.68	1.54	1.16
		(0.74-13.77)	(0.22-10.26)		(0.18-5.00)		(0.71-3.95)	(0.69-3.39)	(0.75-1.78)
No data	*	1.7	1.08	1.96	1.03	n/a	0.98	0.9	0.75
		(0.53-5.43)	(0.38-3.01)	(0.30-12.63)	(0.54-1.93)		(0.60-1.58)	(0.68-1.20)	(0.61-0.92)
** no seroconversions observed; - no person years observed in that category; * model could not be fitted

## Sheet: Sup mat Data 7
Supplementary Data 7: Adjusted HR for HIV incidence among women aged 15-24 from four multivariate models
Young women	1		2		3		4
	Adj HR	95% CI	Adj HR	95% CI	Adj HR	95% CI	Adj HR	95% CI
Age group
15-19	1
20-24	1.34	1.08-1.65
Calendar year
2005-08	1		1		1
2009-12	0.86	0.73-1.01	0.87	0.74-1.03	0.87	0.74-1.02
2013-16	0.67	0.55-0.81	0.69	0.57-0.84	0.67	0.55-0.82
Changed residence within last 12m
No	1		1		1
Yes	1.15	0.93-1.43	1.16	0.94-1.44	1.16	0.94-1.44
Education
No formal education	1.22	0.49-3.06	1.23	0.49-3.10	1.23	0.49-3.10	1.26	0.50-3.17
Primary	1		1		1		1
Secondary	0.71	0.57-0.89	0.71	0.57-0.89	0.71	0.57-0.89	0.7	0.56-0.87
Tertiary	0.32	0.09-1.19	0.32	0.09-1.17	0.32	0.09-1.18	0.33	0.09-1.20
Unknown	0.87	0.73-1.03	0.87	0.73-1.03	0.87	0.73-1.03	0.87	0.74-1.04
Marital Status
Never married	1.25	0.94-1.66	1.41	1.01-1.96	1.45	1.04-2.02	1.13	0.86-1.49
Currently married	1		1		1		1
Formerly married	2.69	1.62-4.50	2.71	1.60-4.58	2.7	1.60-4.57	2.71	1.63-4.51
Ever married no current info	1.15	0.58-2.29	1.11	0.55-2.23	1.06	0.52-2.17	1.07	0.54-2.13
Not known	1.17	0.81-1.68	1.3	0.88-1.93	1.33	0.90-1.98	1.08	0.76-1.54
Had more than one partner in the last year
No	1		1		1
Yes	1.64	0.91-2.95	1.64	0.91-2.95	1.64	0.91-2.95
Not known	1.04	0.59-1.84	1.06	0.60-1.87	1.06	0.60-1.89
Had sex with a regular partner in last year
No	1				1		1
Yes	1.85	1.49-2.29			1.87	1.51-2.32	1.8	1.46-2.23
Not known	1.35	0.72-2.52			1.34	0.71-2.52	1.27	0.68-2.35
Had sex with a casual partner in last year
No	1		1		1		1
Yes	1.66	1.22-2.27	1.68	1.23-2.29	1.7	1.24-2.31	1.63	1.20-2.23
Not known			1.42	0.60-3.37
Had sex with a new partner in the last year
No	1				1		1
Yes	1.79	1.16-2.76			1.79	1.16-2.76	1.8	1.17-2.77
Not known	1.82	1.16-2.83			1.82	1.17-2.85	1.73	1.11-2.70
Ended any partnerships in the last year
No	1		1		1		1
Yes	0.97	0.64-1.49	0.97	0.63-1.48	0.97	0.63-1.48
Not known	0.95	0.41-2.22	0.96	0.41-2.22	0.95	0.41-2.20
Prevalence of untreated HIV infection in potential opposite sex partners
(Percent)	0.99	0.97-1.00	0.99	0.97-1.01			1.01	1.00-1.02
Study
Karonga	0.52	0.28-0.96					0.53	0.28-0.99
Kisesa	1.29	0.77-2.17					1.22	0.72-2.05
Manicaland	2.87	1.66-4.97					2.46	1.43-4.22
Masaka	1						1
Rakai	2.35	1.49-3.71					2.09	1.33-3.28
uMkhanyakude	11.99	7.94-18.12					9.45	6.37-14.01
Kisumu	1.32	0.83-2.09					1.04	0.67-1.63
Ifakara	2.95	1.23-7.10					2.22	0.93-5.29
Age/study interaction
15-19 # Karonga			0.53	0.24-1.18	0.56	0.24-1.31
15-19 # Kisesa			1.25	0.62-2.52	1.29	0.60-2.76
15-19 # Manicaland			1.56	0.62-3.90	1.06	0.33-3.44
15-19 # Masaka			1		1
15-19 # Rakai			2.23	1.26-3.94	2.48	1.35-4.57
15-19 # uMkhanyakude			11.6	7.12-18.91	12.41	7.32-21.06
15-19 # Kisumu			1.15	0.65-2.06	1.04	0.54-2.00
15-19 # Ifakara			3.2	0.97-10.51	3.13	0.59-16.64
20-24 # Karonga			0.75	0.31-1.77	0.84	0.19-3.73
20-24 # Kisesa			1.79	0.83-3.84	1.81	0.57-5.77
20-24 # Manicaland			4.87	2.43-9.76	2.46	0.61-9.81
20-24 # Masaka			1.3	0.63-2.68	1.07	0.34-3.34
20-24 # Rakai			3.32	1.79-6.14	4.36	2.04-9.34
20-24 # uMkhanyakude			14.32	8.11-25.29	15.86	8.54-29.48
20-24 # Kisumu			2.01	1.03-3.90	1.12	0.37-3.46
20-24 # Ifakara			2.98	0.62-14.23	2.79	0.24-32.31
Regular/New partner interaction
No regular # No new partners	1		1		1
No regular # New partner in last year	1		1.79	1.16-2.76	1
No regular # No data on new	1		1.83	1.17-2.85	1
Regular partner # No new partners	1		1.86	1.50-2.31	1
Regular partner # New partner	0.64	0.38-1.07	2.12	1.58-2.83	0.63	0.38-1.06
Regular partner # No data on new	0.35	0.00-1.8e+76	1.16	0.00-4.5e+76	0.33	0.00-2.e+150
No data on regular # No new partners in last year	1		0.94	0.37-2.37	1
No data on regular # New partner in last year	0.16	0.00-1.e+154	0.24	0.00-3.e+158	0.14	0.00-6.e+194
No data on regular # No data on new	0.59	0.20-1.72	1		0.59	0.20-1.71
Study/untreated prevalence interaction
Karonga					0.95	0.50-1.82
Kisesa					1	0.87-1.15
Manicaland					1.04	0.96-1.13
Masaka					1.06	0.81-1.39
Rakai					0.96	0.90-1.03
uMkhanyakude					0.99	0.97-1.01
Kisumu					1.09	0.96-1.24
Ifakara					1	0.61-1.63
Numbers in models (mean across imputations)
Number of seroconversions	1842		1842		1842		1842
Number of people	31895		31895		31895		31895
Total person time	76838		76838		76838		76838
(1) proportional hazards model with a fixed effect for study (2) model 1 plus an interaction term between study and age (3) model 2 plus an interaction between study and the prevalence of untreated infection (4) excluding age and calendar year.

## Sheet: Sup Mat Data 8
Supplementary Data 8: Adjusted HR for HIV incidence among women aged 25-49 from four multivariate models
Older women	1		2		3		4
	Adj HR	95% CI	Adj HR	95% CI	Adj HR	95% CI	Adj HR	95% CI
Age group
25-29	1
30-34	0.9	0.77-1.04
35-39	0.56	0.46-0.67
40-44	0.54	0.44-0.66
45-49	0.42	0.33-0.54
Calendar year
2005-08(elsewhere)	1		1		1
2005-08(uMkhanyakude)	0.75	0.53-1.07	0.9	0.59-1.36	0.89	0.47-1.70
2009-12(elsewhere)	0.91	0.74-1.13	0.89	0.72-1.09	0.9	0.70-1.14
2009-12(uMkhanyakude)	0.91	0.70-1.18	0.98	0.74-1.30	0.98	0.68-1.41
2013-16 (elsewhere)	0.68	0.51-0.91	0.64	0.48-0.87	0.62	0.43-0.90
2013-16 (uMkhanyakude)	1		1		1
Changed residence within last 12m
No	1		1		1		1
Yes	1.32	1.05-1.66	1.32	1.05-1.66	1.32	1.05-1.65	1.49	1.18-1.87
Education
No formal education	1.22	0.83-1.80	1.2	0.81-1.77	1.2	0.81-1.77	1.08	0.74-1.59
Primary	1		1		1		1
Secondary	1.12	0.90-1.38	1.09	0.88-1.36	1.09	0.88-1.36	1.25	1.01-1.53
Tertiary	0.57	0.34-0.94	0.58	0.35-0.96	0.57	0.34-0.96	0.6	0.36-1.00
Unknown	0.82	0.65-1.02	0.81	0.65-1.02	0.81	0.65-1.01	0.87	0.70-1.09
Marital Status
Never married	1.82	1.39-2.38	1.8	1.38-2.36	1.8	1.38-2.37	2.23	1.72-2.89
Currently married	1		1		1		1
Formerly married	2.2	1.82-2.66	2.17	1.79-2.63	2.18	1.80-2.64	1.92	1.60-2.32
Ever married, no other info	1.05	0.77-1.42	1.07	0.79-1.46	1.07	0.79-1.46	0.95	0.70-1.29
Not known	2.07	1.40-3.07	2.07	1.39-3.07	2.07	1.39-3.07	2.03	1.38-3.00
Had more than one partner in the last year
No	1		1		1
Yes	1.57	0.83-3.00	1.59	0.84-3.04	1.58	0.83-3.02
Not known	0.91	0.58-1.41	0.9	0.58-1.41	0.89	0.57-1.39
Had sex with a regular partner in last year
No	1		1		1
Yes	1.25	0.90-1.74	1.25	0.90-1.74	1.26	0.90-1.75
Not known	1.19	0.77-1.86	1.19	0.77-1.85	1.24	0.79-1.94
Had sex with a casual partner in last year
No	1		1		1
Yes	1.16	0.74-1.83	1.16	0.74-1.83	1.17	0.74-1.85
Not known	1		1		1
Had sex with a new partner in the last year
No	1		1		1		1
Yes	1.65	1.10-2.46	1.65	1.11-2.47	1.65	1.10-2.46	1.67	1.12-2.50
Not known	1.01	0.69-1.49	1.01	0.69-1.49	1.03	0.70-1.53	0.96	0.65-1.41
Ended any partnerships in the last year
No	1		1		1		1
Yes	1	0.55-1.80	0.98	0.55-1.78	0.98	0.55-1.78
Not known	1.4	0.79-2.49	1.4	0.78-2.48	1.34	0.74-2.44
Prevalence of untreated HIV infection in potential opposite sex partners
(Percent)	1.02	1.00-1.04	1.01	0.98-1.03		-	1.03	1.02-1.05
Condom use in last year
No partners	1.23	0.85-1.78	1.22	0.84-1.76	1.2	0.83-1.74	1.18	0.82-1.70
No condom use	1		1		1		1
Some condom use	1.74	1.31-2.31	1.73	1.30-2.30	1.73	1.30-2.30	1.98	1.50-2.62
Complete condom use	0.65	0.15-2.76	0.67	0.16-2.81	0.67	0.16-2.83	0.69	0.16-2.89
Not known	1.03	0.45-2.34	1	0.44-2.28	1.03	0.45-2.35	1.04	0.46-2.37
No data	0.88	0.57-1.34	0.88	0.58-1.35	0.89	0.58-1.38	0.81	0.53-1.23
Study
Karonga	0.47	0.28-0.77					0.6	0.37-0.99
Kisesa	1.16	0.77-1.74					1.19	0.79-1.79
Manicaland	1.2	0.70-2.07					1.06	0.67-1.69
Masaka	1						1
Rakai	1.26	0.85-1.86					1.35	0.92-1.99
uMkhanyakude	3.6	2.36-5.48					2.66	1.78-3.98
Kisumu	1.56	1.04-2.35					1.17	0.82-1.66
Ifakara	2.26	1.18-4.33					1.68	0.89-3.16
Age/study interaction
25-29 # Karonga			0.68	0.31-1.46	0.36	0.05-2.37
25-29 # Kisesa			1.03	0.45-2.37	0.83	0.20-3.36
25-29 # Manicaland			1.92	0.86-4.26	1.35	0.32-5.62
25-29 # Masaka			1	.-.	1	.-.
25-29 # Rakai			1.82	0.94-3.52	1.78	0.56-5.66
25-29 # uMkhanyakude			5.18	2.69-9.98	4.38	1.42-13.56
25-29 # Kisumu			2.1	1.05-4.20	2	0.43-9.32
25-29 # Ifakara			2.33	0.57-9.52	1.96	0.24-16.26
30-34 # Karonga			0.42	0.16-1.08	0.2	0.02-1.94
30-34 # Kisesa			1.46	0.71-2.99	1.17	0.29-4.63
30-34 # Manicaland			1.65	0.71-3.84	1.14	0.26-5.01
30-34 # Masaka			1.46	0.73-2.93	1.48	0.73-2.99
30-34 # Rakai			1.21	0.62-2.34	1.17	0.37-3.65
30-34 # uMkhanyakude			4.63	2.44-8.77	3.92	1.31-11.70
30-34 # Kisumu			2.07	1.01-4.22	1.99	0.37-10.66
30-34 # Ifakara			2.89	0.75-11.11	2.55	0.37-17.50
35-39 # Karonga			0.3	0.10-0.93	0.15	0.01-1.51
35-39 # Kisesa			1.13	0.51-2.50	0.89	0.20-3.99
35-39 # Manicaland			1.29	0.54-3.09	0.89	0.20-4.06
35-39 # Masaka			0.7	0.30-1.62	0.71	0.31-1.65
35-39 # Rakai			1.04	0.52-2.09	0.99	0.32-3.08
35-39 # uMkhanyakude			2.26	1.17-4.35	1.91	0.67-5.43
35-39 # Kisumu			1.19	0.55-2.57	1.14	0.20-6.46
35-39 # Ifakara			1.34	0.21-8.43	1.17	0.10-13.96
40-44 # Karonga			0.58	0.21-1.57	0.27	0.03-2.93
40-44 # Kisesa			0.9	0.41-1.96	0.71	0.17-3.05
40-44 # Manicaland			0.85	0.34-2.10	0.59	0.13-2.61
40-44 # Masaka			0.68	0.31-1.52	0.69	0.31-1.53
40-44 # Rakai			0.71	0.32-1.55	0.67	0.21-2.17
40-44 # uMkhanyakude			2.35	1.23-4.52	2	0.72-5.55
40-44 # Kisumu			1.36	0.64-2.89	1.3	0.25-6.75
40-44 # Ifakara			2.65	0.72-9.71	2.34	0.23-24.16
45-49 # Karonga			0	0.00-4.e+210	0	0.00-2.e+210
45-49 # Kisesa			0.64	0.27-1.55	0.51	0.12-2.18
45-49 # Manicaland			0.61	0.24-1.59	0.43	0.10-1.91
45-49 # Masaka			0.54	0.22-1.36	0.54	0.22-1.34
45-49 # Rakai			1.2	0.57-2.51	1.12	0.36-3.42
45-49 # uMkhanyakude			1.77	0.93-3.37	1.5	0.56-4.04
45-49 # Kisumu			0.9	0.41-1.95	0.84	0.20-3.54
45-49 # Ifakara			0.63	0.08-4.84	0.55	0.04-8.43
Study/untreated prevalence interaction
Karonga					1.13	0.78-1.61
Kisesa					1.02	0.92-1.13
Manicaland					1.02	0.97-1.06
Masaka					0.98	0.84-1.14
Rakai					0.99	0.94-1.05
uMkhanyakude					1.01	0.97-1.05
Kisumu					1	0.90-1.11
Ifakara					1	0.60-1.64
Numbers in models (mean across imputations)
Number of seroconversions	1469		1469		1469		1469
Number of people	30689		30689		30689		30689
Total person time	124240		124240		124240		124240
(1) proportional hazards model with a fixed effect for study (2) model 1 plus an interaction term between study and age (3) model 2 plus an interaction between study and the prevalence of untreated infection (4) excluding age and calendar year.

## Sheet: Sup mat Data 9
Supplementary Data 9: Adjusted HR for HIV incidence among men aged 15-25 from four multivariate models
Young men	1		2		3		4
	Adj HR	95% CI	Adj HR	95% CI	Adj HR	95% CI	Adj HR	95% CI
Age group
15-19	1
20-24	1.6	1.16-2.22
Calendar year
2005-08	1
2009-12	1.04	0.80-1.33	1.04	0.81-1.34	1.04	0.81-1.35
2013-16	0.88	0.63-1.23	0.91	0.66-1.28	0.95	0.67-1.34
Changed residence within last 12m
No	1		1		1
Yes	1.34	0.88-2.06	1.33	0.87-2.04	1.33	0.87-2.04
Education
No formal education	1.14	0.31-4.24	1.1	0.29-4.10	1.09	0.29-4.09	1.2	0.32-4.46
Primary	1	.-.	1	.-.	1	.-.	1	.-.
Secondary	0.68	0.46-1.01	0.69	0.47-1.02	0.69	0.46-1.02	0.72	0.48-1.06
Tertiary	0.99	0.33-3.00	0.99	0.33-3.00	0.98	0.32-2.96	1.07	0.35-3.21
Unknown	0.61	0.47-0.80	0.61	0.47-0.80	0.61	0.47-0.80	0.64	0.49-0.83
Marital Status
Never married	0.46	0.28-0.76	0.5	0.29-0.85	0.51	0.30-0.87	0.39	0.24-0.63
Currently married	1		1		1		1
Formerly married	1.43	0.50-4.10	1.43	0.49-4.14	1.44	0.50-4.18	1.42	0.50-4.03
Ever married no current info	*		*		*		*
Not known	0.77	0.41-1.46	0.83	0.43-1.62	0.85	0.43-1.67	0.61	0.33-1.13
Had more than one partner in the last year
No	1		1		1
Yes	1.68	0.94-3.02	1.65	0.92-2.96	1.64	0.91-2.94
Not known	0.91	0.37-2.22	0.95	0.39-2.32	0.99	0.40-2.45
Had sex with a regular partner in last year
No	1		1		1
Yes	1.03	0.65-1.64	1.04	0.65-1.66	1.03	0.65-1.65
Not known	1.17	0.47-2.89	1.12	0.45-2.78	1.08	0.43-2.68
Had sex with a casual partner in last year
No	1		1		1
Yes	0.93	0.53-1.64	0.95	0.54-1.67	0.95	0.54-1.67
Not known	1		1		1
Had sex with a new partner in the last year
No	1		1		1
Yes	1.13	0.70-1.85	1.13	0.69-1.83	1.13	0.69-1.84
Not known	0.92	0.43-1.97	0.92	0.43-1.98	0.91	0.42-1.97
Ended any partnerships in the last year
No	1		1		1		1
Yes	0.9	0.47-1.74	0.89	0.46-1.72	0.89	0.46-1.72	0.89	0.46-1.72
Not known	1.15	0.51-2.62	1.16	0.51-2.64	1.16	0.51-2.66	1.11	0.49-2.56
Circumcision status
Not circumcised	1		1		1		1
Circumcised	0.37	0.20-0.68	0.37	0.20-0.68	0.37	0.20-0.68	0.37	0.20-0.69
No data	1.22	0.93-1.60	1.24	0.94-1.62	1.24	0.94-1.62	1.24	0.95-1.62
Prevalence of untreated HIV infection in potential opposite sex partners
(Percent)	1.03	0.99-1.06	1.03	0.99-1.07			1.06	1.04-1.08
Study
Karonga	0.31	0.08-1.19					0.35	0.09-1.34
Kisesa	1.57	0.64-3.89					1.63	0.66-4.03
Manicaland	1.69	0.65-4.40					1.48	0.57-3.84
Masaka	1						1
Rakai	2.78	1.22-6.31					2.73	1.21-6.20
uMkhanyakude	10.68	4.85-23.50					8.51	3.95-18.35
Kisumu	1.96	0.87-4.43					1.7	0.76-3.80
Ifakara	0.77	0.00-1.e+298					0.72	0.00-4.e+244
Age/study interaction
15-19 # Karonga			0.16	0.00-7.e+190	0.19	0.00-8.e+162
15-19 # Kisesa			1.79	0.33-9.78	2.13	0.33-13.69
15-19 # Manicaland			1.45	0.20-10.49	1.71	0.16-18.08
15-19 # Masaka			1		1
15-19 # Rakai			4.61	1.16-18.29	4.92	1.07-22.65
15-19 # uMkhanyakude			17.97	4.83-66.95	21.9	5.05-94.99
15-19 # Kisumu			4.16	1.06-16.27	6.44	1.38-30.12
15-19 # Ifakara			2.1	0.00-1.e+296	3.35	0.00-.
20-24 # Karonga			0.91	0.14-6.03	1.1	0.06-20.02
20-24 # Kisesa			5.75	1.34-24.67	6.44	0.80-51.79
20-24 # Manicaland			5.82	1.34-25.37	7.17	1.12-45.92
20-24 # Masaka			3.91	0.82-18.67	2.93	0.47-18.36
20-24 # Rakai			7.82	1.93-31.60	6.18	1.08-35.17
20-24 # uMkhanyakude			26.1	6.65-102.46	31.52	6.70-148.20
20-24 # Kisumu			3.57	0.84-15.23	7.81	1.23-49.81
20-24 # Ifakara			*	*	*	*
Study/untreated prevalence interaction
Karonga					0.58	0.00-2.8e+83
Kisesa					1.06	0.71-1.60
Manicaland					1.04	0.91-1.18
Masaka					1.21	0.76-1.91
Rakai					1.12	0.94-1.32
uMkhanyakude					1.03	0.99-1.08
Kisumu					0.94	0.80-1.12
Ifakara					0.82	0.00-5.e+159
Numbers in models (mean across imputations)
Number of seroconversions	537		537		537		537
Number of people	28348		28348		28348		28348
Total person time	73763		73763		73763		73763
(1) proportional hazards model with a fixed effect for study (2) model 1 plus an interaction term between study and age (3) model 2 plus an interaction between study and the prevalence of untreated infection (4) excluding age and calendar year.

## Sheet: Sup mat Data 10
Supplementary Data 10: Adjusted HR for HIV incidence among men aged 25-49 from four multivariate models
Older men	1		2		3		4
	Adj HR	95% CI	Adj HR	95% CI	Adj HR	95% CI	Adj HR	95% CI
Age group
25-29	1
30-34	0.91	0.71-1.17
35-39	0.77	0.59-1.01
40-44	0.56	0.41-0.77
45-49	0.54	0.40-0.74
Calendar year
2005-08	1
2009-12	0.92	0.73-1.14	0.87	0.69-1.08	0.92	0.73-1.16
2013-16	0.71	0.50-0.99	0.62	0.44-0.89	0.67	0.45-0.99
Changed residence within last 12m
No	1		1		1
Yes	1.21	0.87-1.69	1.22	0.87-1.71	1.21	0.86-1.69
Education
No formal education	1.07	0.58-1.98	1.13	0.61-2.08	1.13	0.61-2.09	0.99	0.53-1.83
Primary	1		1		1		1
Secondary	0.93	0.71-1.21	0.92	0.71-1.20	0.93	0.71-1.21	0.97	0.75-1.27
Tertiary	0.68	0.43-1.07	0.68	0.43-1.06	0.68	0.44-1.07	0.67	0.43-1.06
Unknown	0.72	0.55-0.94	0.7	0.53-0.93	0.68	0.52-0.90	0.74	0.57-0.97
Marital Status
Never married	0.93	0.70-1.24	1	0.74-1.34	1	0.75-1.35	1.12	0.85-1.48
Currently married	1		1		1		1
Formerly married	1.45	1.09-1.93	1.44	1.09-1.92	1.45	1.09-1.93	1.38	1.04-1.84
Ever married no current info	0.57	0.29-1.14	0.7	0.35-1.43	0.75	0.37-1.52	0.53	0.27-1.04
Not known	0.88	0.50-1.56	0.99	0.55-1.76	1.02	0.57-1.83	1.02	0.58-1.80
Had more than one partner in the last year
No	1		1		1
Yes	1.38	0.91-2.09	1.36	0.89-2.06	1.35	0.89-2.06	1.39	0.92-2.12
Not known	0.98	0.61-1.56	0.98	0.62-1.56	0.97	0.60-1.54	1.01	0.64-1.62
Had sex with a regular partner in last year
No	1		1		1		1
Yes	1.75	1.15-2.67	1.69	1.11-2.58	1.74	1.14-2.66	1.85	1.22-2.81
Not known	1.36	0.80-2.31	1.36	0.80-2.31	1.39	0.81-2.36	1.32	0.78-2.24
Had sex with a casual partner in last year
No	1		1		1
Yes	1.31	0.80-2.15	1.27	0.78-2.09	1.3	0.79-2.14	1.39	0.85-2.27
Not known	*		*		*
Had sex with a new partner in the last year
No	1		1		1
Yes	1.14	0.72-1.80	1.15	0.73-1.82	1.15	0.73-1.81	1.2	0.76-1.90
Not known	1.25	0.79-1.95	1.25	0.79-1.96	1.26	0.80-1.99	1.23	0.78-1.92
Ended any partnerships in the last year
No	1		1		1		1
Yes	0.97	0.57-1.64	0.97	0.57-1.64	0.96	0.56-1.63	0.97	0.57-1.65
Not known	0.88	0.52-1.50	0.88	0.52-1.51	0.86	0.50-1.49	0.91	0.54-1.54
Circumcision status
Not circumcised	1		1		1		1
Circumcised	1.06	0.72-1.55			1.07	0.73-1.57	0.97	0.66-1.41
No data	1.55	1.14-2.10			1.57	1.16-2.13	1.47	1.09-1.99
Prevalence of untreated HIV infection in potential opposite sex partners
(Percent)	1.01	0.98-1.03	1	0.97-1.03			1.02	1.00-1.03
Study
Karonga	0.34	0.18-0.62					0.4	0.22-0.72
Kisesa	0.92	0.56-1.49					0.94	0.57-1.53
Manicaland	1.43	0.83-2.45					1.42	0.84-2.40
Masaka	1						1
Rakai	1.02	0.65-1.60					1.03	0.67-1.60
uMkhanyakude	3.93	1.96-7.89					2.88	1.65-5.05
Kisumu	0.99	0.58-1.66					0.8	0.52-1.25
Ifakara	1.47	0.43-4.99					1.15	0.34-3.81
Age/study interaction
25-29 # Karonga			0.17	0.04-0.77	0.11	0.01-0.90
25-29 # Kisesa			0.71	0.26-1.91	0.75	0.18-3.22
25-29 # Manicaland			1.43	0.63-3.29	1.18	0.34-4.07
25-29 # Masaka			1		1
25-29 # Rakai			1.44	0.70-2.98	0.97	0.28-3.28
25-29 # uMkhanyakude			6.21	2.63-14.63	7.23	2.07-25.20
25-29 # Kisumu			1.1	0.47-2.58	0.86	0.15-4.94
25-29 # Ifakara			2.53	0.32-19.98	3.03	0.03-313.63
30-34 # Karonga			0.58	0.22-1.54	0.29	0.02-3.72
30-34 # Kisesa			0.87	0.34-2.24	0.93	0.19-4.62
30-34 # Manicaland			1.66	0.71-3.85	1.28	0.33-5.01
30-34 # Masaka			1.14	0.50-2.61	1.1	0.46-2.64
30-34 # Rakai			1.14	0.54-2.42	0.7	0.19-2.57
30-34 # uMkhanyakude			5.53	2.09-14.68	6.69	1.67-26.90
30-34 # Kisumu			1.01	0.39-2.61	0.73	0.08-6.34
30-34 # Ifakara			1.92	0.24-15.23	2.38	0.01-649.33
35-39 # Karonga			0.3	0.08-1.10	0.13	0.01-2.97
35-39 # Kisesa			0.88	0.35-2.18	0.93	0.16-5.23
35-39 # Manicaland			2.12	0.84-5.35	1.52	0.33-6.99
35-39 # Masaka			0.81	0.34-1.97	0.77	0.29-2.06
35-39 # Rakai			0.8	0.36-1.75	0.48	0.12-1.90
35-39 # uMkhanyakude			4.23	1.52-11.76	5.12	1.23-21.22
35-39 # Kisumu			1.48	0.62-3.53	1.07	0.14-8.04
35-39 # Ifakara			0	0.00-.	0	0.00-.
40-44 # Karonga			0.37	0.10-1.47	0.16	0.01-3.67
40-44 # Kisesa			0.74	0.28-1.95	0.78	0.13-4.59
40-44 # Manicaland			1.11	0.35-3.59	0.79	0.14-4.51
40-44 # Masaka			0.68	0.26-1.80	0.64	0.22-1.86
40-44 # Rakai			0.83	0.37-1.90	0.54	0.15-1.98
40-44 # uMkhanyakude			2.57	0.90-7.31	3.07	0.74-12.80
40-44 # Kisumu			0.79	0.27-2.29	0.57	0.07-4.46
40-44 # Ifakara			*		*
45-49 # Karonga			0.44	0.11-1.70	0.21	0.01-3.39
45-49 # Kisesa			0.66	0.23-1.85	0.69	0.14-3.38
45-49 # Manicaland			1.45	0.51-4.11	1.02	0.20-5.18
45-49 # Masaka			0.95	0.38-2.34	0.9	0.35-2.32
45-49 # Rakai			0.42	0.12-1.41	0.29	0.06-1.38
45-49 # uMkhanyakude			2.41	0.94-6.19	2.74	0.73-10.23
45-49 # Kisumu			0.72	0.25-2.07	0.55	0.09-3.48
45-49 # Ifakara			1.98	0.25-15.69	3.51	0.00-5239.01
Study/untreated prevalence interaction
Karonga					1.14	0.70-1.86
Kisesa					1	0.88-1.15
Manicaland					1.01	0.96-1.07
Masaka					1.02	0.85-1.22
Rakai					1.05	0.98-1.12
uMkhanyakude					0.99	0.96-1.02
Kisumu					1.02	0.91-1.16
Ifakara					0.93	0.34-2.58
Numbers in models (mean across imputations)
Number of seroconversions	760		760		760		760
Number of people	19037		19037		19037		19037
Total person time	71528		71528		71528		71528
(1) proportional hazards model with a fixed effect for study (2) model 1 plus an interaction term between study and age (3) model 2 plus an interaction between study and the prevalence of untreated infection (4) excluding age and calendar year.

[truncated: 3 more sheets: Sup mat Data 11, Sup mat Data 12, Sup mat Data 13]
